# Supplementary material for: IL-6 and NFE2L2: A putative role for the hepatoprotective effect of N. Sativa, P. Ginseng and C. Sempervirens in AFB-1 induced hepatocellular carcinoma in rats
Source: Toxicol Rep. 2019 May 21;6:457–64. doi: 10.1016/j.toxrep.2019.05.008 (PMC6541739; doi:10.1016/j.toxrep.2019.05.008)
Supplement: Transparency document [file mmc1.zip]

Archive with 2 entries (2 files):
- coi_disclosure.pdf
- Nermien disclosure.pdf
